# Supplementary material for: Nucleus Accumbens Hyperactivity and mPFC–NAc Circuit Dysfunction Promote Self-Injurious Behavior in Rats
Source: Int J Mol Sci. 2026 Jul 14;27(14):6256. doi: 10.3390/ijms27146256 (PMC13410692; doi:10.3390/ijms27146256)
Supplement: Supplementary file 1 [file ijms-27-06256-s001.zip]

Archive with 1 entries (1 files):
- ijms-4372006-supplementary.pdf
